# Supplementary material for: Factors Affecting the Implementation and Acceptance of the Cocoon Strategy in the NICU in a Tertiary Center in Türkiye
Source: Vaccines (Basel). 2024 Mar 18;12(3):319. doi: 10.3390/vaccines12030319 (PMC10976068; doi:10.3390/vaccines12030319)
Supplement: Supplementary file 1 [file vaccines-12-00319-s001.zip]

Archive with 1 entries (1 files):
- vaccines-2902155-supplementary.pdf
